# Supplementary material for: Neuroprotective Effects of Transferrin in Experimental Glaucoma Models
Source: Int J Mol Sci. 2022 Oct 22;23(21):12753. doi: 10.3390/ijms232112753 (PMC9659282; doi:10.3390/ijms232112753)
Supplement: Supplementary file 1 [file ijms-23-12753-s001.zip]

Archive with 1 entries (1 files):
- ijms-1953638-supplementary.pdf
